# Supplementary material for: Affinity Tag-Free Purification of SARS-CoV-2 N Protein and Its Crystal Structure in Complex with ssDNA
Source: Biomolecules. 2024 Nov 30;14(12):1538. doi: 10.3390/biom14121538 (PMC11673995; doi:10.3390/biom14121538)
Supplement: Supplementary file 1 [file biomolecules-14-01538-s001.zip]

Archive with 1 entries (1 files):
- biomolecules-3244999-supplementary.pdf
